# Supplementary material for: Effects of Melatonin in Women with Polycystic Ovary Syndrome Undergoing ART: A Systematic Review
Source: Antioxidants (Basel). 2026 Jul 20;15(7):896. doi: 10.3390/antiox15070896 (PMC13403806; doi:10.3390/antiox15070896)
Supplement: Supplementary file 1 [file antioxidants-15-00896-s001.zip]

Archive with 1 entries (1 files):
- antioxidants-4238791-supplementary.pdf
